# Supplementary material for: Sn and Ge Complexes with Redox-Active Ligands as Efficient Interfacial Membrane-like Buffer Layers for p-i-n Perovskite Solar Cells
Source: Membranes (Basel). 2023 Apr 17;13(4):439. doi: 10.3390/membranes13040439 (PMC10145979; doi:10.3390/membranes13040439)
Supplement: Supplementary file 1 [file membranes-13-00439-s001.zip]

Archive with 1 entries (1 files):
- membranes-2313638-supplementary.pdf
